# Supplementary material for: Effect of Cricket Frass Fertilizer on growth and pod production of green beans (Phaseolus vulgaris L.)
Source: PLoS One. 2024 May 9;19(5):e0303080. doi: 10.1371/journal.pone.0303080 (PMC11081369; doi:10.1371/journal.pone.0303080)
Supplement: S4 Appendix — (CSV) [file pone.0303080.s004.csv]

treatment	block	parcelle	rep	poquet	podWeight	biomWeight
CFF_100	1	2	1	1	2	10
CFF_100	1	2	1	2	12	10
CFF_100	1	2	1	3	NA	NA
CFF_100	1	2	1	4	NA	NA
CFF_100	1	2	1	5	6	3
CFF_100	1	2	1	6	5	2
CFF_100	1	2	1	7	11	13
CFF_100	1	2	1	8	NA	12
CFF_100	1	2	1	9	NA	10
CFF_100	1	2	1	10	NA	NA
CFF_100	1	2	1	11	NA	NA
CFF_100	1	2	1	12	NA	NA
CFF_100	1	2	1	13	5	4
CFF_100	1	2	1	14	3	3
CFF_100	1	7	2	1	2	2
CFF_100	1	7	2	2	NA	NA
CFF_100	1	7	2	3	9	5
CFF_100	1	7	2	4	NA	NA
CFF_100	1	7	2	5	NA	NA
CFF_100	1	7	2	6	3	5
CFF_100	1	7	2	7	10	7
CFF_100	1	7	2	8	14	9
CFF_100	1	7	2	9	3	6
CFF_100	1	7	2	10	8	6
CFF_100	1	7	2	11	NA	NA
CFF_100	1	7	2	12	2	3
CFF_100	1	7	2	13	NA	NA
CFF_100	1	7	2	14	6	24
CFF_100	1	12	3	1	NA	9
CFF_100	1	12	3	2	NA	10
CFF_100	1	12	3	3	10	8
CFF_100	1	12	3	4	7	4
CFF_100	1	12	3	5	NA	NA
CFF_100	1	12	3	6	NA	3
CFF_100	1	12	3	7	NA	6
CFF_100	1	12	3	8	2	5
CFF_100	1	12	3	9	2	3
CFF_100	1	12	3	10	3	2
CFF_100	1	12	3	11	3	4
CFF_100	1	12	3	12	NA	NA
CFF_100	1	12	3	13	NA	NA
CFF_100	1	12	3	14	NA	NA
Guanomad	1	1	1	1	2	9
Guanomad	1	1	1	2	9	3
Guanomad	1	1	1	3	4	2
Guanomad	1	1	1	4	10	8
Guanomad	1	1	1	5	19	77
Guanomad	1	1	1	6	8	56
Guanomad	1	1	1	7	9	15
Guanomad	1	1	1	8	3	6
Guanomad	1	1	1	9	2	9
Guanomad	1	1	1	10	4	17
Guanomad	1	1	1	11	33	112
Guanomad	1	1	1	12	12	14
Guanomad	1	1	1	13	9	26
Guanomad	1	1	1	14	12	20
Guanomad	1	6	2	1	6	8
Guanomad	1	6	2	2	4	23
Guanomad	1	6	2	3	16	14
Guanomad	1	6	2	4	NA	NA
Guanomad	1	6	2	5	4	7
Guanomad	1	6	2	6	6	3
Guanomad	1	6	2	7	5	2
Guanomad	1	6	2	8	8	4
Guanomad	1	6	2	9	NA	NA
Guanomad	1	6	2	10	6	4
Guanomad	1	6	2	11	NA	6
Guanomad	1	6	2	12	NA	NA
Guanomad	1	6	2	13	3	5
Guanomad	1	6	2	14	NA	4
Guanomad	1	11	3	1	3	5
Guanomad	1	11	3	2	2	4
Guanomad	1	11	3	3	NA	NA
Guanomad	1	11	3	4	3	4
Guanomad	1	11	3	5	2	3
Guanomad	1	11	3	6	5	4
Guanomad	1	11	3	7	NA	6
Guanomad	1	11	3	8	NA	4
Guanomad	1	11	3	9	4	5
Guanomad	1	11	3	10	5	3
Guanomad	1	11	3	11	3	4
Guanomad	1	11	3	12	NA	5
Guanomad	1	11	3	13	5	3
Guanomad	1	11	3	14	NA	NA
NPK	1	3	1	1	13	12
NPK	1	3	1	2	7	9
NPK	1	3	1	3	NA	NA
NPK	1	3	1	4	8	11
NPK	1	3	1	5	6	5
NPK	1	3	1	6	6	2
NPK	1	3	1	7	21	9
NPK	1	3	1	8	5	7
NPK	1	3	1	9	NA	4
NPK	1	3	1	10	NA	NA
NPK	1	3	1	11	NA	6
NPK	1	3	1	12	NA	6
NPK	1	3	1	13	4	5
NPK	1	3	1	14	NA	NA
NPK	1	5	2	1	11	10
NPK	1	5	2	2	NA	8
NPK	1	5	2	3	5	5
NPK	1	5	2	4	9	10
NPK	1	5	2	5	18	16
NPK	1	5	2	6	12	9
NPK	1	5	2	7	4	15
NPK	1	5	2	8	3	5
NPK	1	5	2	9	NA	NA
NPK	1	5	2	10	5	4
NPK	1	5	2	11	NA	7
NPK	1	5	2	12	11	43
NPK	1	5	2	13	16	28
NPK	1	5	2	14	12	5
NPK	1	9	3	1	12	6
NPK	1	9	3	2	6	7
NPK	1	9	3	3	7	9
NPK	1	9	3	4	NA	5
NPK	1	9	3	5	10	8
NPK	1	9	3	6	NA	NA
NPK	1	9	3	7	4	9
NPK	1	9	3	8	6	5
NPK	1	9	3	9	14	11
NPK	1	9	3	10	24	16
NPK	1	9	3	11	12	16
NPK	1	9	3	12	NA	8
NPK	1	9	3	13	NA	10
NPK	1	9	3	14	NA	6
Control	1	4	1	1	NA	NA
Control	1	4	1	2	NA	NA
Control	1	4	1	3	20	25
Control	1	4	1	4	NA	6
Control	1	4	1	5	2	5
Control	1	4	1	6	5	3
Control	1	4	1	7	NA	5
Control	1	4	1	8	5	6
Control	1	4	1	9	4	2
Control	1	4	1	10	NA	5
Control	1	4	1	11	2	4
Control	1	4	1	12	NA	6
Control	1	4	1	13	NA	NA
Control	1	4	1	14	NA	NA
Control	1	8	2	1	NA	NA
Control	1	8	2	2	NA	NA
Control	1	8	2	3	NA	NA
Control	1	8	2	4	NA	NA
Control	1	8	2	5	NA	NA
Control	1	8	2	6	NA	NA
Control	1	8	2	7	NA	NA
Control	1	8	2	8	NA	NA
Control	1	8	2	9	NA	NA
Control	1	8	2	10	NA	NA
Control	1	8	2	11	14	10
Control	1	8	2	12	NA	NA
Control	1	8	2	13	NA	NA
Control	1	8	2	14	NA	NA
Control	1	10	3	1	17	18
Control	1	10	3	2	NA	NA
Control	1	10	3	3	NA	NA
Control	1	10	3	4	NA	NA
Control	1	10	3	5	NA	NA
Control	1	10	3	6	NA	NA
Control	1	10	3	7	NA	NA
Control	1	10	3	8	17	21
Control	1	10	3	9	21	16
Control	1	10	3	10	10	7
Control	1	10	3	11	NA	NA
Control	1	10	3	12	NA	NA
Control	1	10	3	13	9	5
Control	1	10	3	14	NA	NA
CFF_200	2	4	1	1	12	4
CFF_200	2	4	1	2	5	26
CFF_200	2	4	1	3	5	6
CFF_200	2	4	1	4	2	6
CFF_200	2	4	1	5	NA	2
CFF_200	2	4	1	6	NA	NA
CFF_200	2	4	1	7	3	3
CFF_200	2	4	1	8	2	18
CFF_200	2	4	1	9	6	5
CFF_200	2	4	1	10	15	62
CFF_200	2	4	1	11	NA	8
CFF_200	2	4	1	12	7	14
CFF_200	2	4	1	13	NA	7
CFF_200	2	4	1	14	NA	NA
CFF_200	2	8	2	1	11	12
CFF_200	2	8	2	2	NA	NA
CFF_200	2	8	2	3	8	26
CFF_200	2	8	2	4	NA	17
CFF_200	2	8	2	5	NA	15
CFF_200	2	8	2	6	NA	NA
CFF_200	2	8	2	7	NA	24
CFF_200	2	8	2	8	NA	NA
CFF_200	2	8	2	9	NA	7
CFF_200	2	8	2	10	5	32
CFF_200	2	8	2	11	NA	18
CFF_200	2	8	2	12	NA	9
CFF_200	2	8	2	13	NA	NA
CFF_200	2	8	2	14	12	12
CFF_200	2	10	3	1	31	19
CFF_200	2	10	3	2	NA	NA
CFF_200	2	10	3	3	14	15
CFF_200	2	10	3	4	NA	49
CFF_200	2	10	3	5	9	4
CFF_200	2	10	3	6	22	9
CFF_200	2	10	3	7	7	12
CFF_200	2	10	3	8	5	15
CFF_200	2	10	3	9	8	5
CFF_200	2	10	3	10	2	16
CFF_200	2	10	3	11	10	45
CFF_200	2	10	3	12	10	65
CFF_200	2	10	3	13	10	5
CFF_200	2	10	3	14	NA	NA
Guanomad	2	2	1	1	NA	NA
Guanomad	2	2	1	2	NA	NA
Guanomad	2	2	1	3	NA	NA
Guanomad	2	2	1	4	NA	NA
Guanomad	2	2	1	5	NA	NA
Guanomad	2	2	1	6	NA	NA
Guanomad	2	2	1	7	NA	NA
Guanomad	2	2	1	8	NA	NA
Guanomad	2	2	1	9	NA	NA
Guanomad	2	2	1	10	NA	NA
Guanomad	2	2	1	11	NA	NA
Guanomad	2	2	1	12	NA	NA
Guanomad	2	2	1	13	NA	NA
Guanomad	2	2	1	14	NA	NA
Guanomad	2	5	2	1	NA	NA
Guanomad	2	5	2	2	5	11
Guanomad	2	5	2	3	2	2
Guanomad	2	5	2	4	2	2
Guanomad	2	5	2	5	NA	10
Guanomad	2	5	2	6	37	93
Guanomad	2	5	2	7	6	23
Guanomad	2	5	2	8	NA	NA
Guanomad	2	5	2	9	NA	NA
Guanomad	2	5	2	10	NA	NA
Guanomad	2	5	2	11	NA	NA
Guanomad	2	5	2	12	11	8
Guanomad	2	5	2	13	35	36
Guanomad	2	5	2	14	NA	31
Guanomad	2	9	3	1	NA	NA
Guanomad	2	9	3	2	NA	NA
Guanomad	2	9	3	3	5	5
Guanomad	2	9	3	4	NA	5
Guanomad	2	9	3	5	NA	NA
Guanomad	2	9	3	6	52	84
Guanomad	2	9	3	7	29	69
Guanomad	2	9	3	8	10	14
Guanomad	2	9	3	9	NA	9
Guanomad	2	9	3	10	14	10
Guanomad	2	9	3	11	NA	9
Guanomad	2	9	3	12	8	9
Guanomad	2	9	3	13	NA	NA
Guanomad	2	9	3	14	NA	NA
NPK	2	3	1	1	NA	NA
NPK	2	3	1	2	NA	38
NPK	2	3	1	3	NA	28
NPK	2	3	1	4	NA	5
NPK	2	3	1	5	NA	18
NPK	2	3	1	6	NA	NA
NPK	2	3	1	7	NA	19
NPK	2	3	1	8	NA	17
NPK	2	3	1	9	NA	17
NPK	2	3	1	10	NA	26
NPK	2	3	1	11	2	32
NPK	2	3	1	12	3	3
NPK	2	3	1	13	NA	32
NPK	2	3	1	14	6	18
NPK	2	6	2	1	13	7
NPK	2	6	2	2	2	9
NPK	2	6	2	3	NA	3
NPK	2	6	2	4	NA	11
NPK	2	6	2	5	8	11
NPK	2	6	2	6	6	5
NPK	2	6	2	7	4	9
NPK	2	6	2	8	8	52
NPK	2	6	2	9	5	8
NPK	2	6	2	10	NA	NA
NPK	2	6	2	11	NA	NA
NPK	2	6	2	12	NA	NA
NPK	2	6	2	13	NA	22
NPK	2	6	2	14	NA	NA
NPK	2	11	3	1	44	70
NPK	2	11	3	2	NA	NA
NPK	2	11	3	3	7	32
NPK	2	11	3	4	NA	12
NPK	2	11	3	5	3	18
NPK	2	11	3	6	NA	2
NPK	2	11	3	7	NA	NA
NPK	2	11	3	8	NA	9
NPK	2	11	3	9	NA	NA
NPK	2	11	3	10	12	61
NPK	2	11	3	11	NA	NA
NPK	2	11	3	12	NA	2
NPK	2	11	3	13	NA	NA
NPK	2	11	3	14	16	40
Control	2	1	1	1	4	4
Control	2	1	1	2	NA	NA
Control	2	1	1	3	NA	NA
Control	2	1	1	4	NA	NA
Control	2	1	1	5	12	6
Control	2	1	1	6	NA	NA
Control	2	1	1	7	NA	NA
Control	2	1	1	8	NA	NA
Control	2	1	1	9	NA	NA
Control	2	1	1	10	NA	NA
Control	2	1	1	11	NA	NA
Control	2	1	1	12	2	2
Control	2	1	1	13	NA	NA
Control	2	1	1	14	NA	NA
Control	2	7	2	1	NA	NA
Control	2	7	2	2	NA	4
Control	2	7	2	3	NA	NA
Control	2	7	2	4	NA	NA
Control	2	7	2	5	NA	NA
Control	2	7	2	6	NA	15
Control	2	7	2	7	NA	11
Control	2	7	2	8	NA	NA
Control	2	7	2	9	NA	55
Control	2	7	2	10	NA	NA
Control	2	7	2	11	NA	NA
Control	2	7	2	12	NA	NA
Control	2	7	2	13	NA	11
Control	2	7	2	14	NA	NA
Control	2	12	3	1	1	4
Control	2	12	3	2	NA	NA
Control	2	12	3	3	NA	2
Control	2	12	3	4	NA	NA
Control	2	12	3	5	NA	11
Control	2	12	3	6	NA	8
Control	2	12	3	7	NA	6
Control	2	12	3	8	NA	NA
Control	2	12	3	9	NA	NA
Control	2	12	3	10	NA	NA
Control	2	12	3	11	NA	NA
Control	2	12	3	12	5	10
Control	2	12	3	13	NA	12
Control	2	12	3	14	NA	NA
CFF_300	3	2	1	1	NA	NA
CFF_300	3	2	1	2	11	10
CFF_300	3	2	1	3	NA	NA
CFF_300	3	2	1	4	NA	NA
CFF_300	3	2	1	5	6	13
CFF_300	3	2	1	6	NA	9
CFF_300	3	2	1	7	NA	15
CFF_300	3	2	1	8	NA	14
CFF_300	3	2	1	9	NA	NA
CFF_300	3	2	1	10	11	6
CFF_300	3	2	1	11	NA	NA
CFF_300	3	2	1	12	NA	NA
CFF_300	3	2	1	13	6	3
CFF_300	3	2	1	14	7	10
CFF_300	3	5	2	1	NA	NA
CFF_300	3	5	2	2	NA	NA
CFF_300	3	5	2	3	11	7
CFF_300	3	5	2	4	5	28
CFF_300	3	5	2	5	14	14
CFF_300	3	5	2	6	12	12
CFF_300	3	5	2	7	9	12
CFF_300	3	5	2	8	12	9
CFF_300	3	5	2	9	10	12
CFF_300	3	5	2	10	NA	NA
CFF_300	3	5	2	11	NA	NA
CFF_300	3	5	2	12	NA	NA
CFF_300	3	5	2	13	NA	NA
CFF_300	3	5	2	14	3	14
CFF_300	3	11	3	1	NA	NA
CFF_300	3	11	3	2	NA	NA
CFF_300	3	11	3	3	NA	NA
CFF_300	3	11	3	4	4	2
CFF_300	3	11	3	5	3	2
CFF_300	3	11	3	6	3	2
CFF_300	3	11	3	7	2	2
CFF_300	3	11	3	8	NA	NA
CFF_300	3	11	3	9	NA	NA
CFF_300	3	11	3	10	NA	NA
CFF_300	3	11	3	11	5	4
CFF_300	3	11	3	12	4	2
CFF_300	3	11	3	13	2	3
CFF_300	3	11	3	14	NA	NA
Guanomad	3	1	1	1	NA	NA
Guanomad	3	1	1	2	NA	60
Guanomad	3	1	1	3	NA	NA
Guanomad	3	1	1	4	8	31
Guanomad	3	1	1	5	2	9
Guanomad	3	1	1	6	9	14
Guanomad	3	1	1	7	7	5
Guanomad	3	1	1	8	5	21
Guanomad	3	1	1	9	NA	18
Guanomad	3	1	1	10	NA	NA
Guanomad	3	1	1	11	NA	16
Guanomad	3	1	1	12	NA	NA
Guanomad	3	1	1	13	3	20
Guanomad	3	1	1	14	NA	32
Guanomad	3	8	2	1	23	18
Guanomad	3	8	2	2	34	23
Guanomad	3	8	2	3	11	19
Guanomad	3	8	2	4	NA	25
Guanomad	3	8	2	5	5	49
Guanomad	3	8	2	6	8	18
Guanomad	3	8	2	7	15	33
Guanomad	3	8	2	8	28	22
Guanomad	3	8	2	9	21	18
Guanomad	3	8	2	10	8	15
Guanomad	3	8	2	11	11	15
Guanomad	3	8	2	12	18	15
Guanomad	3	8	2	13	6	19
Guanomad	3	8	2	14	3	10
Guanomad	3	10	3	1	NA	14
Guanomad	3	10	3	2	NA	NA
Guanomad	3	10	3	3	NA	16
Guanomad	3	10	3	4	5	14
Guanomad	3	10	3	5	10	11
Guanomad	3	10	3	6	NA	9
Guanomad	3	10	3	7	NA	3
Guanomad	3	10	3	8	4	22
Guanomad	3	10	3	9	NA	NA
Guanomad	3	10	3	10	NA	31
Guanomad	3	10	3	11	NA	15
Guanomad	3	10	3	12	6	14
Guanomad	3	10	3	13	NA	6
Guanomad	3	10	3	14	NA	NA
NPK	3	4	1	1	NA	NA
NPK	3	4	1	2	NA	NA
NPK	3	4	1	3	51	37
NPK	3	4	1	4	60	61
NPK	3	4	1	5	35	64
NPK	3	4	1	6	21	35
NPK	3	4	1	7	18	37
NPK	3	4	1	8	9	11
NPK	3	4	1	9	29	28
NPK	3	4	1	10	13	29
NPK	3	4	1	11	23	31
NPK	3	4	1	12	43	56
NPK	3	4	1	13	9	33
NPK	3	4	1	14	21	78
NPK	3	6	2	1	NA	13
NPK	3	6	2	2	NA	19
NPK	3	6	2	3	NA	16
NPK	3	6	2	4	NA	32
NPK	3	6	2	5	NA	NA
NPK	3	6	2	6	NA	NA
NPK	3	6	2	7	NA	NA
NPK	3	6	2	8	NA	38
NPK	3	6	2	9	NA	25
NPK	3	6	2	10	NA	16
NPK	3	6	2	11	NA	NA
NPK	3	6	2	12	NA	NA
NPK	3	6	2	13	NA	21
NPK	3	6	2	14	29	24
NPK	3	9	3	1	NA	20
NPK	3	9	3	2	NA	NA
NPK	3	9	3	3	NA	13
NPK	3	9	3	4	NA	17
NPK	3	9	3	5	NA	15
NPK	3	9	3	6	11	12
NPK	3	9	3	7	NA	13
NPK	3	9	3	8	NA	20
NPK	3	9	3	9	NA	11
NPK	3	9	3	10	NA	9
NPK	3	9	3	11	NA	NA
NPK	3	9	3	12	NA	15
NPK	3	9	3	13	NA	10
NPK	3	9	3	14	NA	16
Control	3	3	1	1	NA	10
Control	3	3	1	2	10	11
Control	3	3	1	3	25	19
Control	3	3	1	4	NA	31
Control	3	3	1	5	NA	NA
Control	3	3	1	6	NA	23
Control	3	3	1	7	NA	8
Control	3	3	1	8	NA	5
Control	3	3	1	9	5	3
Control	3	3	1	10	5	17
Control	3	3	1	11	9	18
Control	3	3	1	12	NA	15
Control	3	3	1	13	40	27
Control	3	3	1	14	33	40
Control	3	7	2	1	NA	14
Control	3	7	2	2	NA	NA
Control	3	7	2	3	NA	29
Control	3	7	2	4	NA	NA
Control	3	7	2	5	NA	NA
Control	3	7	2	6	6	9
Control	3	7	2	7	NA	NA
Control	3	7	2	8	NA	11
Control	3	7	2	9	NA	15
Control	3	7	2	10	NA	15
Control	3	7	2	11	12	13
Control	3	7	2	12	NA	10
Control	3	7	2	13	NA	NA
Control	3	7	2	14	9	8
Control	3	12	3	1	NA	10
Control	3	12	3	2	NA	6
Control	3	12	3	3	2	3
Control	3	12	3	4	NA	23
Control	3	12	3	5	3	12
Control	3	12	3	6	4	30
Control	3	12	3	7	5	20
Control	3	12	3	8	8	10
Control	3	12	3	9	5	27
Control	3	12	3	10	NA	NA
Control	3	12	3	11	4	3
Control	3	12	3	12	6	4
Control	3	12	3	13	4	25
Control	3	12	3	14	3	10
CFF_400	4	2	1	1	17	43
CFF_400	4	2	1	2	26	30
CFF_400	4	2	1	3	NA	77
CFF_400	4	2	1	4	NA	88
CFF_400	4	2	1	5	NA	37
CFF_400	4	2	1	6	NA	44
CFF_400	4	2	1	7	NA	41
CFF_400	4	2	1	8	22	47
CFF_400	4	2	1	9	23	48
CFF_400	4	2	1	10	9	45
CFF_400	4	2	1	11	NA	NA
CFF_400	4	2	1	12	NA	66
CFF_400	4	2	1	13	NA	60
CFF_400	4	2	1	14	NA	58
CFF_400	4	7	2	1	NA	42
CFF_400	4	7	2	2	7	8
CFF_400	4	7	2	3	NA	27
CFF_400	4	7	2	4	10	12
CFF_400	4	7	2	5	17	14
CFF_400	4	7	2	6	NA	1
CFF_400	4	7	2	7	NA	94
CFF_400	4	7	2	8	NA	15
CFF_400	4	7	2	9	NA	3
CFF_400	4	7	2	10	6	13
CFF_400	4	7	2	11	11	28
CFF_400	4	7	2	12	13	10
CFF_400	4	7	2	13	7	35
CFF_400	4	7	2	14	NA	NA
CFF_400	4	9	3	1	5	9
CFF_400	4	9	3	2	17	37
CFF_400	4	9	3	3	15	53
CFF_400	4	9	3	4	5	4
CFF_400	4	9	3	5	NA	55
CFF_400	4	9	3	6	6	20
CFF_400	4	9	3	7	11	9
CFF_400	4	9	3	8	NA	8
CFF_400	4	9	3	9	7	10
CFF_400	4	9	3	10	13	52
CFF_400	4	9	3	11	12	28
CFF_400	4	9	3	12	9	28
CFF_400	4	9	3	13	NA	NA
CFF_400	4	9	3	14	10	20
Guanomad	4	3	1	1	11	72
Guanomad	4	3	1	2	4	10
Guanomad	4	3	1	3	NA	24
Guanomad	4	3	1	4	NA	22
Guanomad	4	3	1	5	NA	26
Guanomad	4	3	1	6	17	71
Guanomad	4	3	1	7	NA	87
Guanomad	4	3	1	8	NA	18
Guanomad	4	3	1	9	NA	38
Guanomad	4	3	1	10	NA	41
Guanomad	4	3	1	11	10	81
Guanomad	4	3	1	12	14	49
Guanomad	4	3	1	13	NA	77
Guanomad	4	3	1	14	NA	68
Guanomad	4	6	2	1	14	26
Guanomad	4	6	2	2	NA	15
Guanomad	4	6	2	3	NA	NA
Guanomad	4	6	2	4	NA	NA
Guanomad	4	6	2	5	NA	56
Guanomad	4	6	2	6	NA	47
Guanomad	4	6	2	7	NA	35
Guanomad	4	6	2	8	16	23
Guanomad	4	6	2	9	NA	10
Guanomad	4	6	2	10	NA	34
Guanomad	4	6	2	11	NA	64
Guanomad	4	6	2	12	NA	92
Guanomad	4	6	2	13	NA	8
Guanomad	4	6	2	14	NA	31
Guanomad	4	10	3	1	5	21
Guanomad	4	10	3	2	NA	17
Guanomad	4	10	3	3	7	5
Guanomad	4	10	3	4	3	11
Guanomad	4	10	3	5	NA	26
Guanomad	4	10	3	6	NA	11
Guanomad	4	10	3	7	NA	6
Guanomad	4	10	3	8	NA	10
Guanomad	4	10	3	9	10	8
Guanomad	4	10	3	10	12	6
Guanomad	4	10	3	11	20	58
Guanomad	4	10	3	12	NA	37
Guanomad	4	10	3	13	11	10
Guanomad	4	10	3	14	NA	NA
NPK	4	1	1	1	NA	94
NPK	4	1	1	2	NA	54
NPK	4	1	1	3	NA	38
NPK	4	1	1	4	NA	NA
NPK	4	1	1	5	NA	26
NPK	4	1	1	6	NA	22
NPK	4	1	1	7	NA	35
NPK	4	1	1	8	NA	18
NPK	4	1	1	9	NA	NA
NPK	4	1	1	10	NA	17
NPK	4	1	1	11	NA	24
NPK	4	1	1	12	NA	26
NPK	4	1	1	13	NA	19
NPK	4	1	1	14	NA	NA
NPK	4	5	2	1	10	18
NPK	4	5	2	2	NA	95
NPK	4	5	2	3	NA	68
NPK	4	5	2	4	NA	28
NPK	4	5	2	5	NA	15
NPK	4	5	2	6	NA	85
NPK	4	5	2	7	NA	37
NPK	4	5	2	8	NA	115
NPK	4	5	2	9	NA	NA
NPK	4	5	2	10	NA	42
NPK	4	5	2	11	NA	58
NPK	4	5	2	12	NA	25
NPK	4	5	2	13	NA	33
NPK	4	5	2	14	NA	93
NPK	4	12	3	1	NA	NA
NPK	4	12	3	2	NA	31
NPK	4	12	3	3	9	63
NPK	4	12	3	4	8	14
NPK	4	12	3	5	8	56
NPK	4	12	3	6	6	27
NPK	4	12	3	7	NA	4
NPK	4	12	3	8	5	17
NPK	4	12	3	9	NA	10
NPK	4	12	3	10	NA	NA
NPK	4	12	3	11	NA	94
NPK	4	12	3	12	7	7
NPK	4	12	3	13	18	21
NPK	4	12	3	14	3	18
Control	4	4	1	1	NA	23
Control	4	4	1	2	NA	45
Control	4	4	1	3	NA	NA
Control	4	4	1	4	NA	9
Control	4	4	1	5	NA	NA
Control	4	4	1	6	10	17
Control	4	4	1	7	NA	14
Control	4	4	1	8	NA	55
Control	4	4	1	9	NA	NA
Control	4	4	1	10	NA	98
Control	4	4	1	11	NA	51
Control	4	4	1	12	NA	5
Control	4	4	1	13	12	18
Control	4	4	1	14	5	12
Control	4	8	2	1	7	10
Control	4	8	2	2	9	9
Control	4	8	2	3	NA	NA
Control	4	8	2	4	NA	NA
Control	4	8	2	5	17	32
Control	4	8	2	6	13	8
Control	4	8	2	7	12	12
Control	4	8	2	8	14	8
Control	4	8	2	9	13	6
Control	4	8	2	10	20	26
Control	4	8	2	11	45	21
Control	4	8	2	12	10	14
Control	4	8	2	13	NA	NA
Control	4	8	2	14	NA	NA
Control	4	11	3	1	NA	NA
Control	4	11	3	2	NA	5
Control	4	11	3	3	NA	4
Control	4	11	3	4	NA	5
Control	4	11	3	5	NA	3
Control	4	11	3	6	NA	16
Control	4	11	3	7	NA	9
Control	4	11	3	8	NA	6
Control	4	11	3	9	6	7
Control	4	11	3	10	NA	NA
Control	4	11	3	11	5	6
Control	4	11	3	12	NA	5
Control	4	11	3	13	NA	NA
Control	4	11	3	14	NA	26
